# Supplementary material for: Comprehensive Morpho-Physiological Responses Underlying Salt Tolerance at Different Time Points in Brassica napus Seedlings
Source: Plants (Basel). 2026 Feb 22;15(4):661. doi: 10.3390/plants15040661 (PMC12944348; doi:10.3390/plants15040661)
Supplement: Supplementary file 1 [file plants-15-00661-s001.zip]

Archive with 1 entries (1 files):
- plants-4112204-supplementary.pdf
